# Supplementary material for: Genome-Wide Study of MYB Transcription Factors in Maize and Their Essential Roles in Male Fertility and Other Biological Processes
Source: Int J Mol Sci. 2026 Jun 27;27(13):5822. doi: 10.3390/ijms27135822 (PMC13360694; doi:10.3390/ijms27135822)
Supplement: Supplementary file 1 [file ijms-27-05822-s001.zip]

Archive with 3 entries (3 files):
- Supplementary Figures-v3.pdf
- Supplementary Table S1 The maize MYB family MYB genes based on B73 reference genome V5.0 and expression patterns-v1.pdf
- Supplementary Table S2 Functional classifications of the reported main MYB transcription factors in Arabidopsis,rice,and their orthologs in maize-v2.pdf
